# Supplementary material for: Relationship Between the Yo-Yo Intermittent Recovery Test and Match Running Performance in Canadian Male Professional Soccer Players
Source: Sports (Basel). 2026 Feb 6;14(2):71. doi: 10.3390/sports14020071 (PMC12944404; doi:10.3390/sports14020071)
Supplement: Supplementary file 1 [file sports-14-00071-s001.zip]

Archive with 1 entries (1 files):
- sports-3974642-supplementary.pdf
